# Supplementary material for: Assessment of Arabian Gulf Seaweeds from Kuwait as Sources of Nutritionally Important Polyunsaturated Fatty Acids (PUFAs)
Source: Foods. 2021 Oct 14;10(10):2442. doi: 10.3390/foods10102442 (PMC8536129; doi:10.3390/foods10102442)
Supplement: Supplementary file 1 [file foods-10-02442-s001.zip]

Archive with 2 entries (2 files):
- Supplementary datasheet 1-2.xlsx
- Supplementary Materials.pdf
