# Supplementary material for: Assessment of Arabian Gulf Seaweeds from Kuwait as Sources of Nutritionally Important Polyunsaturated Fatty Acids (PUFAs)
Source: Foods. 2021 Oct 14;10(10):2442. doi: 10.3390/foods10102442 (PMC8536129; doi:10.3390/foods10102442)
Supplement: Supplementary file 1 [file foods-10-02442-s001.zip › Supplementary datasheet 1-2.xlsx]

## Sheet: Sheet1
Supplementary datasheet S1. Fatty acid data matrix used for hierarchical clustering.
Fatty acid content in % of total fatty acid methy esters (%TFA)
Samples	Seaweed names	Phyla	Replicates	12:0	14:0	15:0	16:0	9c16:1	17:0	18:0	9c-18:1	9c12c-18:2	20:0	6c9c12c-18:3	9c12c15c-18:3	6c9c12c15c-18:4	22:0	8c11c14c-20:3	5c8c11c14c-20:4	5c8c11c14c17c-22:5	4c7c10c13c16c19c-22:6	SFA	MUFA	PUFA	n6 PUFA	n3 PUFA	C18 PUFA	C20 PUFA
US1	Ulva sp.	Green	R1	0.319	1.472	0.264	48.949	4.701	0.063	1.138	2.339	5.726	1.03	1.697	15.343	8.644	1.646	0.335	0.71	1.599	1.991	54.881	8.124	36.81	9.172	27.638	31.41	2.705
US2	Ulva sp.	Green	R2	0.227	1.278	0.179	41.16	8.608	0.056	4.338	7.713	4.99	1.558	1.449	12.534	6.613	1.622	0.105	0.657	1.223	1.625	50.418	19.684	29.792	7.734	22.058	25.586	2.048
US3	Ulva sp.	Green	R3	0.176	1.289	0.2	40.248	8.554	0.061	4.827	7.539	4.779	1.089	1.259	12.673	7.087	1.629	0.085	0.721	1.307	2.021	49.519	19.734	30.637	7.411	23.226	25.798	2.251
UC1	Ulva chaugulii M.G.Kavale & M.A.Kazi	Green	R1	0.403	1.664	0.15	44.845	6.435	0.192	1.013	8.93	6.993	1.149	1.458	11.016	6.426	1.649	0.254	0.749	1.182	1.065	51.559	19.297	29.143	9.454	19.689	25.893	2.185
UC2	Ulva chaugulii M.G.Kavale & M.A.Kazi	Green	R2	0.359	1.698	0.142	44.579	6.384	0.259	1.035	8.917	6.973	1.181	1.452	10.944	6.389	1.659	0.338	0.745	1.193	1.091	51.399	19.476	29.125	9.508	19.617	25.758	2.276
UC3	Ulva chaugulii M.G.Kavale & M.A.Kazi	Green	R3	0.378	1.702	0.16	44.477	6.375	0.163	1.115	8.983	6.979	1.167	1.499	10.965	6.411	1.68	0.34	0.739	1.195	1.172	51.338	19.361	29.3	9.557	19.743	25.854	2.274
UO1	Ulva ohnoi M.Hiraoka & S.Shimada	Green	R1	1.724	2.552	0.335	41.605	3.902	0.347	1.591	6.091	11.64	0.901	0.891	11.443	5.59	4.432	0.404	0.693	1.562	2.21	54.557	11.012	34.433	13.628	20.805	29.564	2.659
UO2	Ulva ohnoi M.Hiraoka & S.Shimada	Green	R2	1.488	2.477	0.324	40.886	3.814	0.103	1.714	6.079	11.484	0.882	0.922	11.298	5.502	4.456	0.396	0.709	1.495	2.282	53.396	12.517	34.088	13.511	20.577	29.206	2.6
UO3	Ulva ohnoi M.Hiraoka & S.Shimada	Green	R3	1.458	2.543	0.34	41.475	3.845	0.102	1.919	6.062	11.576	0.905	1.004	11.377	5.571	4.55	0.412	0.743	1.505	2.369	54.396	11.047	34.557	13.735	20.822	29.528	2.66
UT1	Ulva tepida Masakiyo & S.Shimada	Green	R1	1.277	2.019	0.728	35.15	1.385	0.077	1.187	15.617	8.487	1.395	1.769	13.368	7.799	2.001	0.319	0.909	0.755	1.8	43.853	20.433	35.714	11.924	23.79	31.423	2.051
UT2	Ulva tepida Masakiyo & S.Shimada	Green	R2	1.098	2.083	0.683	35.587	1.389	0.069	1.313	15.657	8.558	1.45	1.78	13.293	7.84	2.036	0.211	0.08	0.806	1.819	44.337	20.799	34.863	11.078	23.785	31.472	1.124
UT3	Ulva tepida Masakiyo & S.Shimada	Green	R3	1.14	2.12	0.69	36.32	1.43	0.07	1.45	15.86	8.68	1.45	1.86	13.63	7.97	2.09	0.21	0.08	0.86	1.887	45.347	20.86	35.68	11.282	24.398	32.144	1.191
CP1	Codium papillatum C.K.Tseng & W.J. Gilbert	Green	R1	2	3.36	0.11	54.71	1.53	0.22	3	17.51	1.95	0.94	0.38	2.46	0.09	6.07	0.11	1.17	0.24	0	73.034	19.386	7.535	4.438	3.097	5.076	1.827
CP2	Codium papillatum C.K.Tseng & W.J. Gilbert	Green	R2	1.89	3.24	0.13	53.42	1.55	0.19	3.22	18.92	2.4	0.98	0.42	2.11	0.06	5.28	0.09	0.97	0.37	0	71.355	20.802	7.796	5	2.796	5.361	1.697
CP3	Codium papillatum C.K.Tseng & W.J. Gilbert	Green	R3	1.89	3.24	0.13	53.77	1.6	0.2	3.36	17.98	2.55	0.18	0.45	2.24	0.08	5.53	0.1	1.07	0.46	0	71.595	19.903	8.457	5.389	3.068	5.735	1.911
CS1	Chondria sp. C. Agardh	Red	R1	0.52	12.03	0.82	63.45	5.56	0.35	4.3	4.85	1.52	0.5	0.21	0.54	0.35	0.29	0.19	1.38	0.9	0	83.07	11.047	5.701	3.914	1.787	3.044	2.471
CS2	Chondria sp. C. Agardh	Red	R2	0.53	11.78	0.75	64.35	5.35	0.38	4.38	4.68	1.57	0.49	0.22	0.54	0.31	0.25	0.19	1.32	0.69	0	83.618	10.666	5.495	3.965	1.53	3.091	2.196
CS3	Chondria sp. C. Agardh	Red	R3	0.51	11.21	0.73	63.93	5.35	0.38	4.98	4.82	1.71	0.5	0.21	0.43	0.38	0.2	0.21	1.26	0.68	0	83.27	10.807	5.725	4.241	1.484	3.378	2.153
IS1	Iyengaria stellata (Børgesen) Børgesen	Brown	R1	1.88	3.15	0.1	54.63	1.43	0.21	2.81	19.32	1.83	0.88	0.36	2.3	0.08	5.69	0.1	1.1	0.22	0	71.812	21.08	7.063	4.16	2.903	4.759	1.712
IS2	Iyengaria stellata (Børgesen) Børgesen	Brown	R2	1.89	3.24	0.13	53.42	1.55	0.19	3.22	18.92	2.4	0.98	0.42	2.11	0.06	5.28	0.09	0.97	0.37	0	71.355	20.802	7.796	5	2.796	5.361	1.697
IS3	Iyengaria stellata (Børgesen) Børgesen	Brown	R3	1.94	3.26	0.11	53.06	1.48	0.22	2.91	19.99	1.89	0.91	0.37	2.38	0.09	5.89	0.1	1.14	0.23	0	70.837	21.811	7.307	4.304	3.003	4.922	1.772
FI1	Feldmannia indica (Sonder) Womersley & A. Bailey	Brown	R1	0.18	7.65	0.52	49.19	4.43	0.32	1.92	15.98	3.66	0.54	0.43	5.06	2.01	0.52	0.4	4.02	1.44	0.049	61.45	21.101	17.441	8.829	8.612	11.159	5.915
FI2	Feldmannia indica (Sonder) Womersley & A. Bailey	Brown	R2	0.22	7.63	0.52	48.93	4.42	0.31	1.95	16.03	3.68	0.54	0.44	5.08	2.02	0.54	0.4	4.05	1.48	0.047	61.246	21.142	17.598	8.908	8.69	11.218	5.998
FI3	Feldmannia indica (Sonder) Womersley & A. Bailey	Brown	R3	0.195	7.58	0.518	48.894	4.429	0.314	1.977	16.054	3.675	0.541	0.447	5.083	2.017	0.535	0.414	4.058	1.469	0.042	61.194	21.189	17.605	8.933	8.672	11.226	6.002
PB1	Padina boergesenii Allender & Kraft	Brown	R1	1.368	7.478	0.661	48.901	3.205	5.797	2.229	17.775	3.159	0.559	0.414	2.109	2.12	0.132	0.452	1.812	0.311	0	67.658	21.44	10.901	6.224	4.677	8.079	2.712
PB2	Padina boergesenii Allender & Kraft	Brown	R2	1.274	7.494	0.668	49.431	3.244	6.079	2.321	16.255	3.316	0.585	0.437	2.186	2.202	0.121	0.476	1.961	0.326	0	68.477	19.929	11.536	6.693	4.843	8.525	2.892
PB3	Padina boergesenii Allender & Kraft	Brown	R3	1.151	7.57	0.668	49.138	3.262	5.758	2.348	16.382	3.352	0.607	0.447	2.273	2.275	0.13	0.487	2.044	0.343	0	67.928	20.181	11.819	6.783	5.036	8.679	3.019
SA1	Sargassum aquifolium (Turner) C. Agardh	Brown	R1	0.472	5.623	0.383	49.742	4.627	0.135	3.147	19.597	3.28	0.848	0.224	1.627	0.573	0.781	1.367	4.173	0.889	0	61.78	25.702	12.518	9.369	3.149	5.704	6.489
SA2	Sargassum aquifolium (Turner) C. Agardh	Brown	R2	0.458	5.686	0.327	48.708	4.651	0.104	3.169	20.082	3.275	0.867	0.243	1.688	0.566	0.793	1.461	4.304	0.989	0	60.799	26.282	12.92	9.62	3.3	5.772	6.811
SA3	Sargassum aquifolium (Turner) C. Agardh	Brown	R3	0.358	5.44	0.385	48.939	4.563	0.193	3.156	19.789	3.359	0.896	0.242	1.709	0.594	0.814	1.44	4.425	0.971	0	60.928	25.911	13.163	9.826	3.337	5.904	6.899
Fatty acid data matrix after log transformation and pareto scaling
Samples	Seaweed names	Phyla	Replicates	12:0	14:0	15:0	16:0	9c16:1	17:0	18:0	9c-18:1	9c12c-18:2	20:0	6c9c12c-18:3	9c12c15c-18:3	6c9c12c15c-18:4	22:0	8c11c14c-20:3	5c8c11c14c-20:4	5c8c11c14c17c-22:5	4c7c10c13c16c19c-22:6	SFA	MUFA	PUFA	n6 PUFA	n3 PUFA	C18 PUFA	C20 PUFA
US1	Ulva sp.	Green	R1	-0.574115	-0.725973	-0.139731	0.0388424	0.277679	-0.780844	-0.667305	-1.36779	0.298198	0.233555	0.795655	0.85188	0.953831	0.155553	0.151998	-0.310665	0.609688	1.30426	-0.157928	-0.941652	0.676973	0.203662	0.872644	0.741606	0.026688
US2	Ulva sp.	Green	R2	-0.818238	-0.837646	-0.442229	-0.247614	0.792159	-0.850519	0.598751	-0.341334	0.183863	0.639532	0.675834	0.723506	0.820916	0.146935	-0.695372	-0.362629	0.391044	1.22066	-0.287515	0.10813	0.507575	0.0262095	0.724373	0.594199	-0.232097
US3	Ulva sp.	Green	R3	-1.00082	-0.830873	-0.355868	-0.284648	0.786807	-0.799928	0.699809	-0.360963	0.147959	0.288197	0.569235	0.730508	0.85527	0.149461	-0.849705	-0.300367	0.445224	1.31042	-0.315003	0.111139	0.529972	-0.0181833	0.758297	0.60013	-0.144194
UC1	Ulva chaugulii M.G.Kavale & M.A.Kazi	Green	R1	-0.406401	-0.629095	-0.579829	-0.105891	0.544715	-0.121595	-0.777393	-0.215297	0.464314	0.34081	0.680531	0.641551	0.806681	0.156621	-0.0501715	-0.274848	0.363232	1.04676	-0.253325	0.084576	0.489936	0.235174	0.649674	0.602772	-0.171872
UC2	Ulva chaugulii M.G.Kavale & M.A.Kazi	Green	R2	-0.489355	-0.613112	-0.622497	-0.115724	0.537948	0.0554936	-0.757066	-0.21655	0.461934	0.367757	0.677403	0.637388	0.803815	0.160169	0.158509	-0.278435	0.370788	1.05669	-0.258074	0.0955287	0.489442	0.241101	0.647266	0.599015	-0.133921
UC3	Ulva chaugulii M.G.Kavale & M.A.Kazi	Green	R3	-0.452352	-0.611253	-0.529586	-0.11951	0.536748	-0.218468	-0.686623	-0.210207	0.462649	0.356059	0.701563	0.638605	0.805521	0.16755	0.162819	-0.283851	0.372154	1.08616	-0.259888	0.0885037	0.494239	0.24645	0.651475	0.601689	-0.134739
UO1	Ulva ohnoi M.Hiraoka & S.Shimada	Green	R1	0.636468	-0.291172	0.0456955	-0.22984	0.119244	0.228538	-0.350266	-0.544438	0.887755	0.10229	0.307029	0.665694	0.737514	0.736743	0.288789	-0.326898	0.590593	1.34721	-0.166975	-0.580849	0.623514	0.615708	0.685923	0.698071	0.0107354
UO2	Ulva ohnoi M.Hiraoka & S.Shimada	Green	R2	0.530841	-0.314743	0.0197034	-0.258654	0.0998433	-0.490026	-0.279811	-0.546134	0.876542	0.0813816	0.332968	0.657598	0.72964	0.739912	0.27418	-0.311609	0.554836	1.36041	-0.199838	-0.428892	0.61545	0.606736	0.678678	0.689314	-0.0101345
UO3	Ulva ohnoi M.Hiraoka & S.Shimada	Green	R3	0.516227	-0.293964	0.0572292	-0.235013	0.106728	-0.495797	-0.172922	-0.548543	0.883173	0.106635	0.397586	0.662022	0.735825	0.752161	0.30311	-0.280235	0.560273	1.37581	-0.17149	-0.577085	0.626393	0.623847	0.68646	0.697195	0.0110851
UT1	Ulva tepida Masakiyo & S.Shimada	Green	R1	0.421121	-0.476292	0.649951	-0.508501	-0.761691	-0.662133	-0.627419	0.265542	0.625223	0.531125	0.827169	0.764402	0.90278	0.270147	0.116253	-0.145171	-0.00236453	1.26276	-0.500651	0.152429	0.652766	0.476712	0.774072	0.741904	-0.230736
UT2	Ulva tepida Masakiyo & S.Shimada	Green	R2	0.312761	-0.451633	0.600278	-0.488079	-0.759239	-0.727028	-0.531969	0.267742	0.632146	0.569059	0.83187	0.76083	0.905382	0.280322	-0.185641	-1.77298	0.0509491	1.26708	-0.483882	0.173489	0.633453	0.400133	0.773933	0.743024	-0.790121
UT3	Ulva tepida Masakiyo & S.Shimada	Green	R3	0.339694	-0.43772	0.608216	-0.454381	-0.734497	-0.718516	-0.438066	0.278824	0.64391	0.569059	0.865213	0.776724	0.913544	0.295681	-0.189111	-1.77298	0.103841	1.28218	-0.449469	0.176963	0.652004	0.419121	0.790663	0.75821	-0.736269
CP1	Codium papillatum C.K.Tseng & W.J. Gilbert	Green	R1	0.743018	-0.0738227	-0.821283	0.222749	-0.677009	-0.0410577	0.249817	0.363966	-0.596977	0.143859	-0.339271	-0.31019	-1.31153	0.921285	-0.661395	0.0238959	-0.937125	-0.945243	0.278653	0.0900344	-0.593303	-0.551762	-0.566405	-0.568436	-0.338302
CP2	Codium papillatum C.K.Tseng & W.J. Gilbert	Green	R2	0.702428	-0.10256	-0.691233	0.183311	-0.665964	-0.12779	0.316773	0.430591	-0.424423	0.184739	-0.263366	-0.407621	-1.51274	0.839471	-0.807958	-0.101667	-0.584074	-0.945243	0.24312	0.17366	-0.566033	-0.427687	-0.633628	-0.529172	-0.406955
CP3	Codium papillatum C.K.Tseng & W.J. Gilbert	Green	R3	0.702428	-0.10256	-0.691233	0.194104	-0.638962	-0.0974441	0.35704	0.386753	-0.374042	-1.47764	-0.211041	-0.369666	-1.36998	0.866616	-0.731007	-0.0359474	-0.406496	-0.945243	0.24825	0.121255	-0.500859	-0.349724	-0.57259	-0.4807	-0.296494
CS1	Chondria sp. C. Agardh	Red	R1	-0.223515	0.934022	0.742597	0.467709	0.420412	0.233631	0.590426	-0.740434	-0.804003	-0.475413	-0.789057	-1.27283	-0.637548	-0.863197	-0.262211	0.134466	0.140921	-0.945243	0.475371	-0.577085	-0.816666	-0.682507	-0.927946	-0.935983	-0.0574652
CS2	Chondria sp. C. Agardh	Red	R2	-0.209848	0.917428	0.673129	0.490989	0.387667	0.282284	0.607867	-0.771129	-0.777106	-0.495232	-0.753776	-1.27283	-0.697775	-0.950284	-0.262211	0.104693	-0.0757914	-0.945243	0.485416	-0.618718	-0.846139	-0.669035	-1.03003	-0.92497	-0.167202
CS3	Chondria sp. C. Agardh	Red	R3	-0.237448	0.878237	0.652087	0.480166	0.387667	0.282284	0.729332	-0.745772	-0.706122	-0.475413	-0.789057	-1.41743	-0.596736	-1.08122	-0.189111	0.0735334	-0.0876985	-0.945243	0.479045	-0.60314	-0.813302	-0.59901	-1.0501	-0.86115	-0.185594
IS1	Iyengaria stellata (Børgesen) Børgesen	Brown	R1	0.698622	-0.12482	-0.89548	0.220331	-0.734497	-0.0685794	0.187913	0.448589	-0.649759	0.0791546	-0.380276	-0.352885	-1.36998	0.883351	-0.731007	-0.0174264	-1.00809	-0.945243	0.252874	0.189408	-0.645107	-0.619077	-0.608936	-0.614787	-0.39877
IS2	Iyengaria stellata (Børgesen) Børgesen	Brown	R2	0.702428	-0.10256	-0.691233	0.183311	-0.665964	-0.12779	0.316773	0.430591	-0.424423	0.184739	-0.263366	-0.407621	-1.51274	0.839471	-0.807958	-0.101667	-0.584074	-0.945243	0.24312	0.17366	-0.566033	-0.427687	-0.633628	-0.529172	-0.406955
IS3	Iyengaria stellata (Børgesen) Børgesen	Brown	R3	0.721163	-0.097697	-0.821283	0.172134	-0.705268	-0.0410577	0.220998	0.477917	-0.622949	0.11204	-0.359496	-0.331179	-1.31153	0.903622	-0.731007	0.00649757	-0.971837	-0.945243	0.231989	0.229846	-0.617909	-0.583666	-0.58667	-0.590581	-0.366732
FI1	Feldmannia indica (Sonder) Womersley & A. Bailey	Brown	R1	-0.984693	0.576309	0.388005	0.0469602	0.227181	0.180615	-0.172429	0.285309	-0.0737331	-0.399915	-0.24552	0.147658	0.229908	-0.520559	0.281521	0.850615	0.524264	-0.220397	0.0147998	0.190589	0.0788006	0.164001	0.106008	-0.00224029	0.754377
FI2	Feldmannia indica (Sonder) Womersley & A. Bailey	Brown	R2	-0.840712	0.574241	0.388005	0.0382007	0.225259	0.161832	-0.15776	0.287996	-0.0692043	-0.399915	-0.228085	0.150163	0.232371	-0.498414	0.281521	0.855595	0.546611	-0.237545	0.00971938	0.192892	0.0859772	0.17327	0.111936	0.00155002	0.767338
FI3	Feldmannia indica (Sonder) Womersley & A. Bailey	Brown	R3	-0.927263	0.569046	0.385004	0.0369842	0.226989	0.169417	-0.14475	0.289283	-0.0703342	-0.3981	-0.216114	0.150537	0.231634	-0.503872	0.306647	0.856917	0.540526	-0.28383	0.00842167	0.195526	0.0862957	0.176187	0.110572	0.00206242	0.767958
PB1	Padina boergesenii Allender & Kraft	Brown	R1	0.470511	0.55834	0.574789	0.0372208	-0.0481145	1.89439	-0.0312401	0.376888	-0.196067	-0.365992	-0.274279	-0.407922	0.25635	-1.32502	0.370788	0.316885	-0.725755	-0.945243	0.161838	0.209495	-0.297562	-0.199822	-0.295379	-0.234389	0.0290918
PB2	Padina boergesenii Allender & Kraft	Brown	R2	0.419433	0.560029	0.58299	0.0550382	-0.0378277	1.92249	0.00702621	0.299987	-0.155759	-0.321394	-0.233273	-0.385157	0.275184	-1.37607	0.408575	0.369815	-0.687336	-0.945243	0.180221	0.122803	-0.252221	-0.124224	-0.272448	-0.195766	0.0888609
PB3	Padina boergesenii Allender & Kraft	Brown	R3	0.346584	0.568002	0.58299	0.045212	-0.0331216	1.8904	0.0179689	0.306682	-0.146786	-0.285179	-0.216114	-0.360381	0.291369	-1.33398	0.425262	0.397581	-0.645876	-0.945243	0.167923	0.137709	-0.232812	-0.110324	-0.246756	-0.182897	0.128834
SA1	Sargassum aquifolium (Turner) C. Agardh	Brown	R1	-0.293005	0.33306	0.149941	0.0654046	0.264185	-0.329971	0.295077	0.460836	-0.16483	0.0428174	-0.74011	-0.572648	-0.392911	-0.281895	1.17911	0.875634	0.130891	-0.945243	0.0229825	0.424568	-0.186798	0.225776	-0.555457	-0.484595	0.840519
SA2	Sargassum aquifolium (Turner) C. Agardh	Brown	R2	-0.314609	0.341864	0.0268787	0.0306846	0.268585	-0.48431	0.301668	0.481867	-0.166098	0.0645545	-0.678364	-0.549281	-0.399011	-0.272948	1.22768	0.896338	0.217833	-0.945243	-0.00147208	0.451039	-0.161484	0.253287	-0.524663	-0.476077	0.885564
SA3	Sargassum aquifolium (Turner) C. Agardh	Brown	R3	-0.491356	0.306916	0.153996	0.0385047	0.252339	-0.118522	0.297779	0.469223	-0.145052	0.0968306	-0.681492	-0.541432	-0.375049	-0.257612	1.21711	0.914908	0.202852	-0.945243	0.0017661	0.434175	-0.146562	0.275335	-0.517332	-0.459825	0.897504

## Sheet: Sheet2
Supplementary datasheet S2. Nutritional indices data matrix used for principal component analysis for nutritional assessment.
Fatty acid content in % of total fatty acid methy esters (%TFA)											Nutritional indices data matrix after log transformation and pareto scaling
Samples	Seaweed names	Phyla	n6/n3 PUFA	UI	AI	TI	PUFA/SFA				Samples	Seaweed names	Phyla	n6/n3 PUFA	UI	AI	TI	PUFA/SFA
US1	Ulva sp.	Green	0.33	130.65	1.23	0.57	0.67				US1	Ulva sp.	Green	-0.881024	0.553223	-0.328618	-0.791665	0.674132
US2	Ulva sp.	Green	0.35	118.13	0.94	0.64	0.59				US2	Ulva sp.	Green	-0.835445	0.46129	-0.556446	-0.71792	0.583361
US3	Ulva sp.	Green	0.32	122.78	0.9	0.61	0.62				US3	Ulva sp.	Green	-0.904861	0.496525	-0.59329	-0.748485	0.618766
UC1	Ulva chaugulii M.G.Kavale & M.A.Kazi	Green	0.48	112.47	1.07	0.72	0.57				UC1	Ulva chaugulii M.G.Kavale & M.A.Kazi	Green	-0.590761	0.416482	-0.446693	-0.642931	0.558743
UC2	Ulva chaugulii M.G.Kavale & M.A.Kazi	Green	0.48	112.67	1.06	0.72	0.57				UC2	Ulva chaugulii M.G.Kavale & M.A.Kazi	Green	-0.590761	0.418103	-0.454649	-0.642931	0.558743
UC3	Ulva chaugulii M.G.Kavale & M.A.Kazi	Green	0.48	113.34	1.06	0.72	0.57				UC3	Ulva chaugulii M.G.Kavale & M.A.Kazi	Green	-0.590761	0.423514	-0.454649	-0.642931	0.558743
UO1	Ulva ohnoi M.Hiraoka & S.Shimada	Green	0.66	118.71	1.18	0.65	0.63				UO1	Ulva ohnoi M.Hiraoka & S.Shimada	Green	-0.344046	0.46576	-0.363781	-0.708049	0.630188
UO2	Ulva ohnoi M.Hiraoka & S.Shimada	Green	0.66	119.34	1.12	0.64	0.64				UO2	Ulva ohnoi M.Hiraoka & S.Shimada	Green	-0.344046	0.470591	-0.407997	-0.71792	0.64143
UO3	Ulva ohnoi M.Hiraoka & S.Shimada	Green	0.66	119.57	1.16	0.65	0.64				UO3	Ulva ohnoi M.Hiraoka & S.Shimada	Green	-0.344046	0.472348	-0.378265	-0.708049	0.64143
UT1	Ulva tepida Masakiyo & S.Shimada	Green	0.5	134.27	0.79	0.48	0.81				UT1	Ulva tepida Masakiyo & S.Shimada	Green	-0.559136	0.578166	-0.703743	-0.901073	0.809595
UT2	Ulva tepida Masakiyo & S.Shimada	Green	0.47	131.37	0.81	0.49	0.79				UT2	Ulva tepida Masakiyo & S.Shimada	Green	-0.607072	0.558239	-0.68256	-0.887946	0.791747
UT3	Ulva tepida Masakiyo & S.Shimada	Green	0.46	134.2	0.81	0.49	0.79				UT3	Ulva tepida Masakiyo & S.Shimada	Green	-0.623732	0.57769	-0.68256	-0.887946	0.791747
CP1	Codium papillatum C.K.Tseng & W.J. Gilbert	Green	1.43	40.95	2.61	5	0.1				CP1	Codium papillatum C.K.Tseng & W.J. Gilbert	Green	0.254998	-0.50556	0.308838	0.59095	-0.682943
CP2	Codium papillatum C.K.Tseng & W.J. Gilbert	Green	1.79	42.45	2.39	5.23	0.11				CP2	Codium papillatum C.K.Tseng & W.J. Gilbert	Green	0.428969	-0.472729	0.234227	0.619585	-0.615051
CP3	Codium papillatum C.K.Tseng & W.J. Gilbert	Green	1.76	43.57	2.42	4.84	0.12				CP3	Codium papillatum C.K.Tseng & W.J. Gilbert	Green	0.415873	-0.448963	0.244796	0.570243	-0.553048
CS1	Chondria sp. C. Agardh	Red	2.19	29.55	6.69	10.26	0.07				CS1	Chondria sp. C. Agardh	Red	0.585232	-0.803316	1.10638	1.04862	-0.93667
CS2	Chondria sp. C. Agardh	Red	2.59	27.91	6.93	11.57	0.07				CS2	Chondria sp. C. Agardh	Red	0.715207	-0.855425	1.13624	1.12513	-0.93667
CS3	Chondria sp. C. Agardh	Red	2.86	28.42	6.61	11.57	0.07				CS3	Chondria sp. C. Agardh	Red	0.792038	-0.838899	1.09618	1.12513	-0.93667
IS1	Iyengaria stellata (Børgesen) Børgesen	Brown	1.43	41.29	2.46	5.27	0.1				IS1	Iyengaria stellata (Børgesen) Børgesen	Brown	0.254998	-0.498014	0.258687	0.624436	-0.682943
IS2	Iyengaria stellata (Børgesen) Børgesen	Brown	1.79	42.45	2.39	5.23	0.11				IS2	Iyengaria stellata (Børgesen) Børgesen	Brown	0.428969	-0.472729	0.234227	0.619585	-0.615051
IS3	Iyengaria stellata (Børgesen) Børgesen	Brown	1.43	42.72	2.34	4.99	0.1				IS3	Iyengaria stellata (Børgesen) Børgesen	Brown	0.254998	-0.466943	0.216313	0.589676	-0.682943
FI1	Feldmannia indica (Sonder) Womersley & A. Bailey	Brown	1.03	78.5	2.08	1.88	0.28				FI1	Feldmannia indica (Sonder) Womersley & A. Bailey	Brown	0.000780986	0.0883182	0.116515	-0.0318501	0.0513487
FI2	Feldmannia indica (Sonder) Womersley & A. Bailey	Brown	1.03	79.09	2.06	1.86	0.29				FI2	Feldmannia indica (Sonder) Womersley & A. Bailey	Brown	0.000780986	0.0951516	0.108328	-0.0386598	0.0763931
FI3	Feldmannia indica (Sonder) Womersley & A. Bailey	Brown	1.03	79.13	2.05	1.86	0.29				FI3	Feldmannia indica (Sonder) Womersley & A. Bailey	Brown	0.000780986	0.0956131	0.104205	-0.0386598	0.0763931
PB1	Padina boergesenii Allender & Kraft	Brown	1.33	55.15	2.48	3.28	0.16				PB1	Padina boergesenii Allender & Kraft	Brown	0.19883	-0.233872	0.265548	0.32252	-0.347935
PB2	Padina boergesenii Allender & Kraft	Brown	1.38	55.53	2.56	3.19	0.17				PB2	Padina boergesenii Allender & Kraft	Brown	0.227423	-0.227605	0.292449	0.304805	-0.304694
PB3	Padina boergesenii Allender & Kraft	Brown	1.35	56.84	2.52	3.07	0.17				PB3	Padina boergesenii Allender & Kraft	Brown	0.210394	-0.206326	0.279105	0.280392	-0.304694
SA1	Sargassum aquifolium (Turner) C. Agardh	Brown	2.98	66.18	1.9	4.04	0.2				SA1	Sargassum aquifolium (Turner) C. Agardh	Brown	0.823884	-0.067483	0.0398217	0.45521	-0.188754
SA2	Sargassum aquifolium (Turner) C. Agardh	Brown	2.92	68.28	1.83	3.82	0.21				SA2	Sargassum aquifolium (Turner) C. Agardh	Brown	0.808125	-0.0389743	0.00801565	0.419558	-0.153943
SA3	Sargassum aquifolium (Turner) C. Agardh	Brown	2.94	68.64	1.82	3.77	0.22				SA3	Sargassum aquifolium (Turner) C. Agardh	Brown	0.813413	-0.0341753	0.00337289	0.411169	-0.12075
